# Supplementary material for: Synergistic Effect of ZIF-8 and Pt-Functionalized NiO/In2O3 Hollow Nanofibers for Highly Sensitive Detection of Formaldehyde
Source: Nanomaterials (Basel). 2024 May 10;14(10):841. doi: 10.3390/nano14100841 (PMC11124443; doi:10.3390/nano14100841)
Supplement: Supplementary file 1 [file nanomaterials-14-00841-s001.zip]

Archive with 1 entries (1 files):
- nanomaterials-2980658-supplementary.pdf
